# Supplementary material for: Highly Pathogenic Avian Influenza A(H5N1) Virus Clade 2.3.4.4b in Wild Birds and Live Bird Markets, Egypt
Source: Pathogens. 2022 Dec 26;12(1):36. doi: 10.3390/pathogens12010036 (PMC9866256; doi:10.3390/pathogens12010036)
Supplement: Supplementary file 1 [file pathogens-12-00036-s001.zip]

Archive with 1 entries (1 files):
- pathogens-2062895-supplementary.pdf
